# Supplementary material for: Methicillin-resistant Staphylococcus aureus in China: a multicentre longitudinal study and whole-genome sequencing
Source: Emerg Microbes Infect. 2022 Feb 10;11(1):532–42. doi: 10.1080/22221751.2022.2032373 (PMC8843102; doi:10.1080/22221751.2022.2032373)
Supplement: Supplemental Material [file TEMI_A_2032373_SM2438.zip]

Archive with 7 entries (7 files):
- Suppl files/Supplemental file 2-2.xlsx
- Suppl files/Supplemental file 3 Figure S2A.docx
- Suppl files/Supplemental file 3 Figure S2B.docx
- Suppl files/Supplemental file 3 Figure S2C.docx
- Suppl files/Supplemental file 3 Figure S2D.docx
- Suppl files/Supplemental file 3 Figure S2E.docx
- Suppl files/Supplemental_file_1-2_cleancopy.docx
