# Supplementary material for: Methicillin-resistant Staphylococcus aureus in China: a multicentre longitudinal study and whole-genome sequencing
Source: Emerg Microbes Infect. 2022 Feb 10;11(1):532–42. doi: 10.1080/22221751.2022.2032373 (PMC8843102; doi:10.1080/22221751.2022.2032373)
Supplement: Supplemental Material [file TEMI_A_2032373_SM2438.zip › Suppl files/Supplemental file 2-2.xlsx]

## Sheet: Table S1
Table S1 The phenotype and genomic characteristics of the STs of different CCs (CC59, CC5, CC239 and CC398)
CC	ST	No. of Isolates	SCCmec type(#isolates)	No. of spa Types	Predominant spa type(#isolates)	Geographical location(#isolates)	Spicimen Source(#isolates)	Predominant toxin factors profiles (#isolates)
CC59	ST59	153	IV(143),V(9), III (1)	16	t437(93), t172(26), t163(5), t3523(5)	Sichuan(46), Zhejiang(42), Guangdong(20), Jiangxi(20), Shanghai(11), Inner Mongolia(8), Hubei(6)	Blood(64), pus/wound exudate(52), sputum(37)	seb-selk-selq (69)
	ST338	15	V(14), IV(1)	3	t437(13)	Guangdong(5), Sichuan(4), Zhejiang(3), Jiangxi(1), Inner Mongolia(1), Hubei(1)	pus/wound exudate(8), Blood(4), sputum(3)	pvl-seb-selk-selq (9)
	ST4513	5	IV(5)	1	t437(5)	Sichuan(2), Shanghai(2), Hubei(1)	pus/wound exudate(2), Blood(2), sputum(1)	seb-selk-selq (4)
	ST3355	2	IV(2)	1	t437(2)	Zhejiang(1), Sichuan(1)	pus/wound exudate(2)	seb-selk-selq (1)
	ST3193	1	V(1)	1	t2365	Zhejiang(1)	sputum(1)	sea-seb-selk-selq (1)
CC5	ST5	62	II (58), IV(4)	11	t2460(34), t311(11), t002(5)	Hubei(28), Guangdong(10), Inner Mongolia(7), Shanghai(7), Sichuan(5), Zhejiang(5)	sputum(29), Blood(25), pus/wound exudate(8)	sec-sell-tsst1 (46)
	ST764	46	II (46)	4	t1084(21), t002(19)	Shanghai(22), Guangdong(19), Zhejiang(2), Hubei(2), Jiangxi(1)	sputum(31), Blood(8), pus/wound exudate(7)	seb (41)
	ST965	16	IV(14), II (1), V (1)	5	t062(11), t6212(2)	Zhejiang(13), Sichuan(2), Guangdong(1)	Blood(6), sputum(6)，pus/wound exudate(4),	sea (14)
	ST6	6	IV(5),V(1)	6	t304(5), t711(1)	Jiangxi(2), Guangdong(1), Zhejiang(1), Shanghai(1), Sichuan(1)	sputum(2), pus/wound exudate(4)	none (4)
	ST950	1	II (1)	1	t895 (1)	Guangdong (1)	Blood(1)	none (1)
	ST1809	1	IV(1)	1	t304 (1)	Guangdong (1)	Blood(1)	sea (1)
CC8	ST239	51	III (50),V(1)	5	t030(36), t037(10), t459(3)	Inner Mongolia(15),Hubei(11), Guangdong(8),Sichuan(7),Shanghai(6),Jiangxi(3),Zhejiang(1)	pus/wound exudate(18), sputum(17), Blood(16)	sea-selk-selq (30)
	ST630	19	V(11), IV(2), unknown(6)	3	t4549(11), t2196(3)	Jiangxi(7), Sichuan(3), Shanghai(3), Zhejiang(3), Hubei(2), Guangdong(2)	pus/wound exudate(10), Blood(6), sputum(3)	none (19)
	ST72	4	IV(2),V(2)	4	t148(1), t324(1), t6509(1), t664(1)	Jiangxi(1), Shanghai(1), Zhejiang(1),Inner Mongolia(1)	sputum(2),pus/wound exudate(1), Blood(1)	sec-sell(2)
	ST8	3	IV (2)	2	t008(2), t9101(1)	Zhejiang(2), Shanghai(1)	pus/wound exudate(2), sputum(1)	pvl-selk-selq (3)
CC398	ST398	30	unknown (23), IV(5), V(1), VII (1)	6	t034(17), t1255(2), t1928(2)	Shanghai(16), Sichuan(4), Zhejiang(4), Jiangxi(3), Guangdong(2), Inner Mongolia(1)	sputum(13)，Blood(11), pus/wound exudate(4)	none (28)
	ST1232	4	V(4)	1	t034(4)	Sichuan(2), Guangdong(1), Jiangxi(1)	pus/wound exudate(3), Blood(1)	pvl (4)

## Sheet: Table S2
Table S2 The virulence determinants carried by major CCs
Antimicrobial class	Resistance determinant	No. of isolates	CC59	CC5	CC8
Trimethoprim	dfrB_F99Y	5	0	0	5
	dfrB_L21V	2	0	0	2
	dfrC	15	0	0	0
	dfrG	26	1	1	8
Tetracycline	tet(38)	564	176	132	77
	tet(K)	93	62	16	0
	tet(L)	6	0	0	0
	tet(M)	160	0	92	51
Rifampin	rpoB_A473T	2	0	0	2
	rpoB_A477D	1	1	0	0
	rpoB_A477T	2	0	0	2
	rpoB_H481N	85	0	2	49
	rpoB_H481Y	2	1	0	0
	rpoB_I527M	0	0	0	0
	rpoB_L466S	44	0	1	41
	rpoB_S464P	1	0	0	0
Qunilone	gyrA_E88G	49	0	46	0
	gyrA_E88K	2	1	1	0
	gyrA_G106D	43	0	0	41
	gyrA_S84A	8	3	0	0
	gyrA_S84L	220	9	118	55
	gyrA_S85P	12	0	0	0
	parC_E84K	82	4	57	6
	parC_S80F	225	50	64	51
	parC_S80Y	66	2	57	4
	parE_P451S	33	0	15	6
Mupirocin	ileS_V588F	28	0	22	3
	ileS_V631F	27	0	24	0
	mupA	21	1	17	2
Erythromycin	erm(A)	172	0	104	51
	erm(B)	154	125	16	0
	erm(C)	182	31	16	33
	mph(C)	2	0	0	2
	msr(A)	4	0	0	3
Lincosamide	lnu(A)'	1	0	0	0
	lnu(A)	20	3	9	2
	lnu(B)	5	0	0	0
	lnu(G)	10	0	0	1
	vga(A)	0	0	0	0
	lsa(E)	5	0	0	0
Fusidic acid	fusB	16	0	0	15
	fusF	0	0	0	0
	fusA_A376V	1	0	1	0
	fusA_H457Q	3	0	3	1
	fusA_H457Y	1	0	0	1
	fusA_L461K	60	0	46	2
	fusA_L461S	1	0	0	1
	fusA_M453I	1	0	1	0
	fusA_P404L	1	0	1	0
β-lactam	blaR1	392	156	60	73
	blaZ	403	156	61	31
	mecA	565	176	132	77
Gentamicin	aac(6')-Ie/aph(2'')-Ia	186	2	94	45

## Sheet: Table S3
Table S3 The virulence genes carried by 565 MRSA isolates
Function	genes	encoding	carriage
Adhesion	cap8A	Capsule	0.99823
	cap8B	Capsule	1
	cap8C	Capsule	1
	cap8D	Capsule	0.99469
	cap8E	Capsule	0.99469
	cap8F	Capsule	0.99646
	cap8G	Capsule	0.99292
	cap8H	Capsule	0.575221
	cap8I	Capsule	0.575221
	cap8J	Capsule	0.575221
	cap8K	Capsule	0.575221
	cap8L	Capsule	0.99469
	cap8M	Capsule	0.9965
	cap8N	Capsule	0.99469
	cap8O	Capsule	0.99823
	cap8P	Capsule	1
	clfA	Clumping factor A	0.332743
	clfB	Clumping factor B	0.453097
	cna	Collagen binding protein	0.0123894
	ebp	Elastin binding protein	0.946903
	fnbA	Fibronectin binding protein A	0.345133
	fnbB	Fibronectin binding protein B	0.0831858
	map	Methionine aminopeptidase	0.286726
	sdrC	Serine-aspartate repeat protein	0.59469
	sdrD	Serine-aspartate repeat protein	0.461947
	sdrE	Serine-aspartate repeat protein	0.755752
Exoenzymes	aur	Aurolysin	0.778761
	geh	Lipase	0.99823
	hysA	Hyaluronate lyase	0.953982
	lip	Lipase	0.99823
	sspA	Serine protease A	1
	sspB	Serine protease B	1
	sspC	Serine protease C	1
	vWbp	Von Willebrand factor binding protein	0.171681
IEC	chp	Chemotaxis inhibitory protein	0.667257
	sak	Staphylokinase	0.764602
	scn	Staphylococcal complement inhibitor	0.828319
Immune evasion	adsA	Adenosine synthase A	0.176991
	coa	Staphylocoagulase	0.483186
	sbi	Staphylococcal binder of immunoglobulin	0.99823
	spa	Staphylococcal protein A	0.454867
Secretion	esaA	Type VII Secretion System	0.99823
	esaB	Type VII Secretion System	1
	esaC	Type VII Secretion System	0.465487
	essA	Type VII Secretion System	1
	essB	Type VII Secretion System	0.99823
	essC	Type VII Secretion System	0.460177
	esxA	Type VII Secretion System	0.99823
	esxB	Type VII Secretion System	0.465487
Toxin	eta	Exfoliative toxin	0.00530973
	etb	Exfoliative toxin	0.00176991
	lukF-PV	Panton–Valentine leukocidin	0.143363
	lukS-PV	Panton–Valentine leukocidin	0.143363
	sea	Enterotoxin A	0.237168
	seb	enterotoxin B	0.352212
	sec	enterotoxin C	0.224779
	sed	enterotoxin D	0.00176991
	seh	enterotoxin H	0.0460177
	selk	enterotoxin-like K	0.371681
	sell	enterotoxin-like L	0.224779
	selq	enterotoxin-like Q	0.375221
	tsst-1	Toxic shock syndrome toxin	0.185841
Hemolysis	hlb	Hemolysin β	0.492035
	hld	Hemolysin δ	0.99823
	hlgA	Hemolysin γ	0.99823
	hlgB	Hemolysin γ	0.99823
	hlgC	Hemolysin γ	1
	hly/hla	Hemolysin α	0.989381
Biofilm formation	icaA	Intercellular adhesion A	0.99823
	icaB	Intercellular adhesion B	0.99823
	icaC	Intercellular adhesion C	0.99823
	icaD	Intercellular adhesion D	1
	icaR	Intercellular adhesion R	0.99823
Iron uptake and metabolism	isdA	Iron-regulated surface determinant	0.99823
	isdB	Iron-regulated surface determinant	1
	isdC	Iron-regulated surface determinant	0.99823
	isdD	Iron-regulated surface determinant	1
	isdE	Iron-regulated surface determinant	1
	isdF	Iron-regulated surface determinant	1
	isdG	Iron-regulated surface determinant	1
	srtB	Sortase B	0.99823
